# Supplementary material for: The physical and physiological effects of vacuum massage on the different skin layers: a current status of the literature
Source: Burns Trauma. 2016 Sep 19;4:34. doi: 10.1186/s41038-016-0053-9 (PMC5027633; doi:10.1186/s41038-016-0053-9)
Supplement: Additional file 2: Appendix B. — Details of scoring for the LESS-scale. (XLSX 9 kb) [file 41038_2016_53_MOESM2_ESM.xlsx]

## Sheet: Blad1
Study	Study Design	Clearly defined research question ?	Replicability	Baseline	Quality control	Follow up length	Follow up rate	Compliance	Objective verification	Dropouts	Blinding	Reliability of outcome measures	Statistics	Conflict of interest	peer reviewed	Total score
Delprat 1995	1	1	0	0	1	0	1	0	1	0	0	0	0	0	0	5
Gavroy 1996	2	0	1	1	1	0	1	0	1	0	0	0	0	0	0	7
Lucassen 1997	1	1	1	1	1	0	1	1	1	1	0	2	1	0	1	13
Adcock 1998	3	1	1	2	1	0	1	1	1	1	0	2	0	1	1	16
Watson 1999	2	1	1	1	1	0	1	1	1	1	0	2	0	0	1	13
Adcock 2001	3	1	1	2	1	0	1	1	1	1	0	2	1	1	1	17
Lattarulo 2001	1	1	1	1	0	0	0	0	1	0	0	2	0	0	0	7
Revuz 2002	2	1	1	2	1	0	1	0	1	1	1	3	1	0	1	16
Innocenzi 2002	2	1	1	1	0	0	1	0	1	1	0	2	0	0	1	11
Innocenzi 2003	2	1	1	1	0	0	1	0	1	1	0	1	1	0	0	10
Ortonne 2003	3	1	1	1	0	1	1	0	1	0	0	2	1	0	1	13
Worret 2004	1	1	0	1	0	0	0	0	1	0	0	2	0	0	1	7
Moseley 2007	3	1	1	1	1	0	1	0	1	0	1	3	1	1	1	16
Bourgeois 2008	3	1	1	2	1	0	1	0	1	0	0	1	1	0	1	13
Monteux 2008	1	1	1	1	1	0	1	1	1	1	0	0	1	0	1	11
Scuderi 2008	3	1	1	1	1	0	1	1	1	0	0	0	0	0	0	10
Marques 2011	1	1	1	1	1	0	0	0	1	0	0	2	1	1	1	11
Marquez-Rebollo 2014	1	1	1	1	1	0	1	0	1	1	0	0	1	0	1	10
Majani 2013	1	1	0	0	1	0	1	1	1	1	0	2	0	0	1	10
